# Supplementary material for: Characterization of tumor immune microenvironment and cancer therapy for head and neck squamous cell carcinoma through identification of a genomic instability-related lncRNA prognostic signature
Source: Front Genet. 2022 Aug 29;13:979575. doi: 10.3389/fgene.2022.979575 (PMC9465021; doi:10.3389/fgene.2022.979575)
Supplement: Supplementary file 1 [file Table2.xlsx]

## Sheet: Table S2
LncRNAs	conMean	treatMean	logFC	p-value	FDR
LINC02016	13.6423	1.88189	-2.85783	4.85433e-07	1.66856e-05
LINCMD1	7.52033	1.35433	-2.47321	1.62022e-05	0.000243221
HAND2-AS1	31.0894	5.89764	-2.39822	2.02551e-06	4.61133e-05
LINCR-0001	29.2439	5.88189	-2.31378	3.5353e-05	0.00044267
LINC00028	3.14634	0.653543	-2.26732	0.00543284	0.0185741
PANCR	3.68293	0.866142	-2.08818	7.91497e-06	0.000140865
RYR3-DT	8.23577	2.22047	-1.89104	4.54701e-08	2.74859e-06
SILC1	4.64228	1.26772	-1.8726	5.85104e-07	1.82884e-05
MIR133A1HG	44.8862	12.2756	-1.87048	0.00587514	0.0196251
NGF-AS1	2.35772	0.645669	-1.86853	1.57644e-06	3.78562e-05
RPH3AL-AS1	37.4472	10.4094	-1.84696	1.03707e-09	1.39845e-07
LINC00989	8.04065	2.25197	-1.83613	0.00115174	0.00623044
LINC01638	15.0732	4.51181	-1.7402	0.0044264	0.0160348
MYHAS	45.3252	13.7087	-1.72523	1.31786e-06	3.25382e-05
MIR1-1HG	47.935	14.7087	-1.70441	8.44034e-07	2.24181e-05
IATPR	2.57724	0.811024	-1.66801	3.16907e-07	1.182e-05
C10orf71-AS1	8.85366	2.81102	-1.65518	1.14489e-07	6.08181e-06
LINC01479	4.88618	1.55906	-1.64803	0.000248998	0.00193139
THBS4-AS1	62.5935	20.3307	-1.62235	1.19673e-05	0.000192465
LINC02587	3.62602	1.18898	-1.60867	1.52464e-06	3.71206e-05
PRICKLE2-DT	3.53659	1.1811	-1.58222	0.00200171	0.00895151
LINC01767	5.9187	1.98425	-1.57668	0.000580682	0.00370158
GJD2-DT	3.34146	1.13386	-1.55924	0.000475471	0.0031813
LINC00402	14.0407	4.82677	-1.54048	1.28908e-05	0.000205433
LINC01788	2.77236	0.976378	-1.5056	4.67931e-05	0.000554245
LINC00702	201.35	72.9606	-1.46451	6.17899e-07	1.83776e-05
GPRACR	19.065	7.04724	-1.4358	1.66637e-06	3.89486e-05
LANCL1-AS1	33.4065	12.5039	-1.41775	0.0018252	0.00839238
LINC01894	3.28455	1.23622	-1.40976	0.0196377	0.0488295
FAM215A	2.52846	0.96063	-1.3962	0.00213618	0.00938526
MIR1-1HG-AS1	16.4065	6.23622	-1.39552	0.000574053	0.0036828
LINC02798	16.4878	6.31496	-1.38455	1.28722e-06	3.22356e-05
LINC02881	1.73984	0.669291	-1.37825	0.000131822	0.00115542
MEF2C-AS1	13.2764	5.11024	-1.3774	1.61743e-07	7.7021e-06
NFIA-AS2	9.5935	3.76378	-1.34987	3.4438e-06	7.10234e-05
LINC02104	4.8374	1.90551	-1.34405	1.81542e-05	0.000267431
LINC02872	12.7154	5.10236	-1.31734	7.89763e-11	1.38446e-08
RFPL1S	49.9512	20.3937	-1.2924	5.48168e-05	0.000610075
DIO2-AS1	2.47967	1.01575	-1.28761	0.0105974	0.0305548
SFTA1P	76.1707	31.6535	-1.26687	0.00295648	0.011997
LINC01998	19.1382	8.1811	-1.22609	2.82909e-05	0.000370105
LNCOG	33.0488	14.315	-1.20707	0.000304086	0.00223038
KLHL30-AS1	10.1545	4.41732	-1.20087	0.000280243	0.00211465
FOXC2-AS1	5.3252	2.34646	-1.18235	6.44276e-07	1.88236e-05
CNN3-DT	142.041	64.1575	-1.14661	8.02969e-05	0.000799775
LINC02397	16.3984	7.44882	-1.13847	0.000219414	0.001759
LINC01781	9.79675	4.47244	-1.13124	0.00358318	0.0138051
RBMS3-AS3	9.65041	4.46457	-1.11207	2.44576e-05	0.000334955
LINC00840	7.3252	3.40157	-1.10667	1.1505e-05	0.000186743
LINC00545	1.74797	0.818898	-1.09392	0.0141219	0.0379106
LINC02126	1.84553	0.866142	-1.09136	0.00180063	0.00837271
LINC01711	27.0488	12.7953	-1.07995	3.48885e-06	7.11158e-05
PGM5-AS1	1.54472	0.732283	-1.07687	0.000329347	0.00236617
MIR503HG	109.122	51.7953	-1.07505	2.05725e-05	0.000293199
LBX1-AS1	12.2927	5.88189	-1.06345	0.000165982	0.00140563
TMEM72-AS1	2.80488	1.34646	-1.05877	3.58837e-06	7.23037e-05
LINC00861	76.7398	37.0394	-1.05092	0.000586939	0.00372791
BVES-AS1	28.3902	13.748	-1.04617	1.87268e-07	8.14201e-06
LINC01555	2.02439	0.984252	-1.04039	0.00302652	0.0121685
LINC02520	2.61789	1.27559	-1.03724	0.00241957	0.0103958
TTTY14	75.5772	36.9764	-1.03135	1.1249e-05	0.000186503
LINC01724	1.61789	0.795276	-1.02458	0.00400187	0.0148315
FAM225B	20.3496	10.0394	-1.01933	6.18526e-07	1.83776e-05
GTSCR1	2	0.992126	-1.0114	0.0022072	0.00964894
TEX26-AS1	7.02439	3.50394	-1.0034	0.00187529	0.00853866
ST3GAL5-AS1	6.58537	3.29134	-1.00059	7.70935e-07	2.07915e-05
LINC00327	19.4715	9.73228	-1.00052	1.60949e-05	0.000243221
F11-AS1	2.76423	5.54331	1.00387	0.00117869	0.00629998
LINC00898	17.3089	35.2047	1.02425	1.98052e-05	0.000289321
LINC01115	1.25203	2.6063	1.05773	0.00135665	0.00690496
CTTN-DT	36.1138	75.189	1.05797	0.00443633	0.0160348
STUB1-DT	4.95935	10.3307	1.05872	0.000287554	0.0021542
NPSR1-AS1	8.13821	16.9528	1.05874	0.000957124	0.0054299
PCAT1	20.1545	42.1181	1.06334	1.32225e-08	1.21995e-06
CEP72-DT	1.07317	2.25197	1.06931	0.00142589	0.0071311
LINC02449	13.4715	28.4646	1.07925	0.0173213	0.0441341
DIAPH2-AS1	14.8537	31.5197	1.08543	0.00205089	0.0091249
LINC00645	0.97561	2.07087	1.08586	8.34631e-06	0.000146311
MAFA-AS1	10.6179	22.5591	1.08721	0.0105911	0.0305548
LINC01967	13.8374	29.5039	1.09233	3.82403e-07	1.37517e-05
LINC02244	4.35772	9.29921	1.09353	0.00157468	0.00764657
LINC02836	0.674797	1.44094	1.09449	0.0159286	0.0414352
DSG2-AS1	11.4878	24.5669	1.09661	2.91593e-05	0.000375854
LINC02043	7.42276	15.9843	1.10662	4.80648e-05	0.000563533
LINC01160	89.2358	195.811	1.13377	1.62332e-05	0.000243221
LINC00624	10.5528	23.3386	1.14508	0.0143253	0.0383979
PCDH10-DT	1.35772	3.00787	1.14755	0.00758108	0.0236892
LINC02749	2.26829	5.0315	1.14938	0.00256702	0.0108433
LINC02242	1.63415	3.62992	1.1514	8.42692e-05	0.000825274
LINC01133	476.285	1061.08	1.15564	5.28954e-06	9.65893e-05
TFPI2-DT	2.6748	5.97638	1.15984	2.55626e-07	9.74158e-06
LINC00381	0.853659	1.91339	1.1644	0.000189175	0.00157916
DANT2	1.49593	3.35433	1.16498	0.000124735	0.00110434
LINC00355	17.1545	38.748	1.17554	0.0058535	0.0196199
VWA8-AS1	7.17073	16.2441	1.17972	0.000352259	0.00250004
ZBED9-AS1	1.20325	2.73228	1.18317	0.0148613	0.0395325
LINC00659	5.63415	12.7953	1.18334	0.000261472	0.00200158
DLGAP1-AS2	95.3171	218.622	1.19763	0.00714714	0.0226154
LINC00992	16.626	39.2992	1.24106	0.00351414	0.01372
CASC20	11.7886	28.6142	1.27934	0.000211813	0.00171316
KCNH1-IT1	1.87805	4.59843	1.29191	0.00569483	0.0193321
LINC01010	43.065	105.504	1.29271	0.00255723	0.0108281
MAP4K1-AS1	9.37398	23.315	1.31452	0.000302206	0.00222591
LINC02598	2.71545	6.75591	1.31496	0.00113804	0.00617644
TACR3-AS1	12.5122	31.7559	1.34369	1.32005e-05	0.000206611
CLEC12A-AS1	17.252	43.8268	1.34505	1.83981e-06	4.24367e-05
LINC02830	6.66667	17.0394	1.35383	3.18695e-06	6.65086e-05
FSIP2-AS2	4	10.5276	1.3961	2.27577e-05	0.000314127
BCAN-AS1	44.5935	118.22	1.40657	1.62566e-07	7.7021e-06
THSD4-AS1	0.609756	1.6378	1.42545	0.00126307	0.00664911
GPR1-AS	2.98374	8.01575	1.42572	0.00252138	0.0107804
LINC02041	10.5041	28.6535	1.44777	1.80064e-08	1.50311e-06
LINC01592	2.95122	8.09449	1.45563	2.78135e-05	0.000366595
FEZF1-AS1	67.1545	186.819	1.47609	1.90429e-07	8.14201e-06
SNAP25-AS1	8.93496	24.874	1.47711	0.00356821	0.0138051
LARS2-AS1	0.536585	1.50394	1.48686	0.000469655	0.0031813
MIR2052HG	7.96748	22.4331	1.49343	2.232e-08	1.6581e-06
SAMMSON	1.28455	3.62205	1.49554	0.000575635	0.0036828
LINC02561	9.53659	27.1417	1.50897	0.00380782	0.014263
LINC01981	0.878049	2.50394	1.51183	4.3846e-06	8.35458e-05
LINC02477	1.9187	5.53543	1.52857	0.000292748	0.00216535
LINC01748	38.6992	112.913	1.54484	3.93583e-12	1.20302e-09
ARHGEF26-AS1	10.6341	31.0945	1.54795	0.0107536	0.0307184
C2-AS1	2.21951	6.6063	1.5736	0.00706841	0.022488
P3H2-AS1	11.0244	33.4016	1.59922	0.0137256	0.0372462
KC6	46.6911	142.913	1.61392	1.98948e-07	8.1549e-06
CBARP-DT	1.72358	5.33071	1.62892	1.03141e-05	0.000173851
TSPEAR-AS1	21.7317	68.1024	1.6479	3.42203e-05	0.00043157
AFAP1-AS1	517.472	1628.03	1.65358	8.11629e-05	0.000803834
AGA-DT	13.4472	43.0551	1.67888	0.0069333	0.022179
LINC02582	85.6667	282.488	1.72138	0.000613077	0.00382464
LINC00486	0.605691	2.00787	1.72901	0.00152265	0.00749776
LINC01995	5.69106	19.189	1.75351	0.00841064	0.025776
LINC02163	5.68293	19.2598	1.76089	7.75139e-10	1.23529e-07
LINC01979	4.60163	15.7244	1.77279	0.000325535	0.00234841
LINC02870	41.6585	142.622	1.77551	2.60128e-08	1.82402e-06
LINC01882	24.5854	84.1732	1.77556	0.000126028	0.00111018
LINC00534	1.56911	5.38583	1.77923	0.0105964	0.0305548
LINC01511	1.12195	3.86614	1.78488	0.0124104	0.0343688
TSPEAR-AS2	27.1301	93.6299	1.78708	9.17517e-05	0.000878911
G2E3-AS1	24.3902	84.6693	1.79553	6.07715e-12	1.52189e-09
SLC5A4-AS1	1.0813	3.85827	1.83519	6.8959e-05	0.000709961
LINC01980	55.3333	197.843	1.83813	4.82119e-15	2.81718e-12
FSIP2-AS1	2.49593	8.9685	1.84529	1.67571e-07	7.73031e-06
SLC7A11-AS1	5.5935	20.2677	1.85736	0.00115647	0.00623044
SAMD12-AS1	8.07317	29.4173	1.86546	0.00136797	0.00693078
LINC01564	13.7724	50.5197	1.87507	1.76481e-07	7.93262e-06
ADGRD1-AS1	23.2358	85.6378	1.8819	0.000557822	0.00362171
LINC01234	74.3821	274.543	1.88401	1.93344e-08	1.5406e-06
TEX41	27.1057	100.126	1.88515	0.00126207	0.00664911
LINC01518	10.935	40.4724	1.88799	3.64384e-05	0.000453025
LINC02466	4.23577	15.7874	1.89808	2.85565e-08	1.92537e-06
LINC02253	11.1463	41.9134	1.91084	1.51322e-05	0.00023269
DISC1FP1	1.98374	7.51969	1.92245	0.000467189	0.0031813
LINC02109	2.20325	8.45669	1.94046	5.25979e-06	9.65893e-05
LINC00470	14.8455	57.3937	1.95086	7.17178e-05	0.000730938
LINC01749	1.17886	4.59843	1.96375	0.0190889	0.0476
LINC00112	0.544715	2.14173	1.9752	8.8949e-05	0.000861478
LINC02042	2.33333	9.1811	1.97627	2.61571e-06	5.73167e-05
LINC01807	10.1138	40.5669	2.00398	1.11654e-06	2.83666e-05
LINC02428	12.6992	51.6693	2.02457	2.19177e-12	9.60544e-10
LSAMP-AS1	3.8374	15.6457	2.02756	0.000166973	0.00140723
LINC00668	111.423	458.701	2.04151	1.12774e-05	0.000186503
TRPM2-AS	35.1707	145.669	2.05025	8.49062e-16	1.48841e-12
LINC01602	3.68293	15.3543	2.05972	0.000618305	0.00383
MAGEA4-AS1	16.4959	69.937	2.08395	3.84388e-07	1.37517e-05
LINC02570	9.21951	39.2126	2.08855	1.27836e-07	6.59106e-06
RBAKDN	1.54472	6.5748	2.08961	2.27007e-08	1.6581e-06
DDX3ILA1	23.8049	108.811	2.1925	2.88642e-05	0.000374807
LINC00626	11.1463	51.0157	2.19437	0.0156831	0.0411738
LINC02820	9.57724	44.0079	2.20008	4.11758e-12	1.20302e-09
LINC01456	2.56911	11.8976	2.21134	4.27486e-06	8.23498e-05
LINC02315	13.1057	60.9921	2.21843	7.48886e-07	2.0656e-05
FARSA-AS1	0.934959	4.40945	2.23762	0.0158462	0.0413616
LINC00970	1.65041	7.88189	2.25572	0.00278174	0.0114662
LINC02765	4.38211	21.7323	2.31014	0.000209168	0.00170545
LINC00858	2.25203	11.5118	2.35382	1.04324e-11	2.28601e-09
OTX2-AS1	1.12195	5.83465	2.37864	0.00069793	0.00418997
CASC19	10.3902	54.5276	2.39176	1.26267e-08	1.21995e-06
INSYN1-AS1	1.78049	9.62992	2.43525	0.0012998	0.00676126
NFE4	9.60163	53.3543	2.47425	0.000608765	0.00381571
LINC01843	3.89431	22.5591	2.53427	7.42702e-09	8.13723e-07
LINC01994	1.04878	6.34646	2.59724	0.000120318	0.00108162
POU6F2-AS2	4.93496	30.5354	2.62937	4.71858e-15	2.81718e-12
ABCA9-AS1	2.34959	15.1181	2.68579	3.00537e-06	6.4249e-05
LINC02527	1.10569	7.47244	2.75663	7.54125e-07	2.0656e-05
LINC01087	0.869919	6.22835	2.8399	0.000591702	0.00373254
CASC8	27.1545	233.244	3.10258	7.26551e-11	1.38446e-08
LINC01964	2.19512	19.7244	3.16761	0.000289361	0.00215485
LINC01694	39.8862	364.528	3.19207	2.21435e-07	8.82217e-06
LINC02575	9.87805	90.6142	3.19744	0.00144562	0.00715869
LINC00393	2.62602	29.3228	3.48108	0.000470552	0.0031813
LINC02704	1.04065	12.126	3.54254	3.57719e-08	2.32252e-06
LINC01414	0.861789	11.1496	3.69351	9.85603e-10	1.39845e-07
LINC01249	2.26829	41.4016	4.19001	8.16994e-09	8.42465e-07
LINC00871	1.17886	29.8819	4.6638	1.02719e-06	2.64803e-05
LINC01901	0.780488	21.8583	4.80766	8.71081e-08	4.92582e-06
BOK-AS1	0.943089	42.4094	5.49085	0.0174478	0.0443917
LINC00974	1.36585	62.8268	5.5235	1.60714e-06	3.80719e-05
