# Supplementary material for: Characterization of tumor immune microenvironment and cancer therapy for head and neck squamous cell carcinoma through identification of a genomic instability-related lncRNA prognostic signature
Source: Front Genet. 2022 Aug 29;13:979575. doi: 10.3389/fgene.2022.979575 (PMC9465021; doi:10.3389/fgene.2022.979575)
Supplement: Supplementary file 2 [file Table1.xls]

## Sheet: Table S1
ID	TCGA-HNSCC
Platform	Illumina HiSeq RNA-seq
Age(years)
≤65	345
>65	182
unknow	1
pT
T0	1
T1	49
T2	140
T3	101
T4	175
Tx	39
unknow	23
pN
N0	180
N1	68
N2	172
N3	8
Nx	75
unknow	25
pM
M0	191
M1	1
Mx	65
unknow	271
Clinical Stage
I	27
II	74
III	82
IV	270
unknow	75
Grade
G1	63
G2	311
G3	125
G4	7
Gx	18
unknow	4
Sex
Female	142
Male	386
Survival Status
Alive	282
Dead	217
Treatment Response
Complete remission	275
Progressive disease	43
